# Supplementary material for: Amino-substituted diazocines as pincer-type photochromic switches
Source: Beilstein J Org Chem. 2013 Jan 2;9:1–7. doi: 10.3762/bjoc.9.1 (PMC3566864; doi:10.3762/bjoc.9.1)
Supplement: File 4 — Gaussian09 input file of the geometry optimization of the complex of cis-5 and ethylenediamine. [file Beilstein_J_Org_Chem-09-01-s004.gjf]

%chk=EDA_trans.chk
%mem=6000MB
%nproc=4
# opt b3lyp/6-31+g(d,p) geom=connectivity

EDA trans

0 1
 C
 C                  1              B1
 C                  1              B2    2              A1
 N                  1              B3    3              A2    2              D1
 C                  2              B4    1              A3    3              D2
 C                  2              B5    1              A4    3              D3
 C                  3              B6    1              A5    2              D4
 H                  3              B7    1              A6    2              D5
 N                  4              B8    1              A7    3              D6
 H                  5              B9    2              A8    1              D7
 C                  5             B10    2              A9    1              D8
 C                  6             B11    2             A10    1              D9
 H                  6             B12    2             A11    1             D10
 H                  6             B13    2             A12    1             D11
 N                  7             B14    3             A13    1             D12
 C                  9             B15    4             A14    1             D13
 H                 11             B16    5             A15    2             D14
 C                 16             B17    9             A16    4             D15
 H                 12             B18    6             A17    2             D16
 H                 12             B19    6             A18    2             D17
 H                 15             B20    7             A19    3             D18
 C                 15             B21    7             A20    3             D19
 C                 16             B22    9             A21    4             D20
 C                 18             B23   16             A22    9             D21
 C                 22             B24   15             A23    7             D22
 O                 22             B25   15             A24    7             D23
 C                 23             B26   16             A25    9             D24
 H                 23             B27   16             A26    9             D25
 H                 24             B28   18             A27   16             D26
 C                 24             B29   18             A28   16             D27
 H                 25             B30   22             A29   15             D28
 H                 25             B31   22             A30   15             D29
 H                 25             B32   22             A31   15             D30
 N                 27             B33   23             A32   16             D31
 H                 30             B34   24             A33   18             D32
 H                 34             B35   27             A34   23             D33
 C                 34             B36   27             A35   23             D34
 C                 37             B37   34             A36   27             D35
 O                 37             B38   34             A37   27             D36
 H                 38             B39   37             A38   34             D37
 H                 38             B40   37             A39   34             D38
 H                 38             B41   37             A40   34             D39
 C                 15             B42    7             A41    3             D40
 N                 43             B43   15             A42    7             D41
 C                 43             B44   15             A43    7             D42
 N                 45             B45   43             A44   15             D43
 H                 43             B46   15             A45    7             D44
 H                 43             B47   15             A46    7             D45
 H                 45             B48   43             A47   15             D46
 H                 45             B49   43             A48   15             D47
 H                 44             B50   43             A49   15             D48
 H                 44             B51   43             A50   15             D49
 H                 46             B52   45             A51   43             D50
 H                 46             B53   45             A52   43             D51

   B1             1.40654654
   B2             1.39541697
   B3             1.44907807
   B4             1.40056894
   B5             1.51370890
   B6             1.40076671
   B7             1.08195777
   B8             1.24902955
   B9             1.08734409
   B10            1.39394103
   B11            1.57551529
   B12            1.09432861
   B13            1.09668351
   B14            1.41436464
   B15            1.44832977
   B16            1.08621776
   B17            1.40612927
   B18            1.09436639
   B19            1.09515958
   B20            1.02236223
   B21            1.37514188
   B22            1.39392225
   B23            1.39854008
   B24            1.52139885
   B25            1.22648186
   B26            1.40054860
   B27            1.08237564
   B28            1.08741743
   B29            1.39520210
   B30            1.09414602
   B31            1.09318375
   B32            1.09355395
   B33            1.41693057
   B34            1.08635993
   B35            1.02012683
   B36            1.37497057
   B37            1.52104408
   B38            1.22623298
   B39            1.09359020
   B40            1.09353543
   B41            1.09408612
   B42            3.94345797
   B43            1.47673929
   B44            1.53587938
   B45            1.47028537
   B46            1.10287871
   B47            1.09625209
   B48            1.09780519
   B49            1.09438879
   B50            1.01799564
   B51            1.01897571
   B52            1.01856990
   B53            1.01786880
   A1           122.62153215
   A2           116.27988786
   A3           116.51779050
   A4           122.27157026
   A5           119.42653037
   A6           120.08605838
   A7           119.04465908
   A8           118.90290078
   A9           121.99881644
   A10          116.05365705
   A11          107.67126701
   A12          109.33441044
   A13          122.79115312
   A14          119.18351827
   A15          120.11483549
   A16          119.43662333
   A17          108.76010567
   A18          108.63974927
   A19          115.20298896
   A20          126.72273013
   A21          117.88816721
   A22          117.02827737
   A23          114.88938923
   A24          123.92093638
   A25          119.04859040
   A26          120.36884915
   A27          119.14938026
   A28          121.46221468
   A29          108.63956213
   A30          113.72226425
   A31          108.42010608
   A32          122.40996014
   A33          120.24365433
   A34          114.42543759
   A35          126.49406355
   A36          114.77667328
   A37          123.69522050
   A38          108.62880881
   A39          113.70085034
   A40          108.49686851
   A41           92.55551746
   A42           47.98004317
   A43           83.50594237
   A44          114.56033734
   A45          160.58428412
   A46           81.50511721
   A47          109.62574670
   A48          109.44504518
   A49          109.96951501
   A50          109.93625281
   A51          110.17103904
   A52          110.94039061
   D1           177.86790489
   D2            -1.88319432
   D3           178.48615458
   D4             4.51855109
   D5          -177.28685974
   D6           105.64052362
   D7           179.51208267
   D8            -0.92765159
   D9            61.39387453
   D10         -176.37869272
   D11          -61.29565017
   D12          172.96104240
   D13            1.46672073
   D14         -179.81425516
   D15           77.89727702
   D16          131.98162647
   D17         -112.47034383
   D18         -144.83611544
   D19           28.26223961
   D20         -104.69183116
   D21          177.98236366
   D22         -178.05794078
   D23            2.35125530
   D24          178.48441356
   D25            0.69216630
   D26         -178.78626766
   D27            1.79703020
   D28          119.95905066
   D29           -1.95865419
   D30         -123.67738430
   D31         -171.22356399
   D32         -179.72468717
   D33          135.34494448
   D34          -33.50018833
   D35          176.42095334
   D36           -4.53018045
   D37         -125.78900127
   D38           -3.74182082
   D39          117.79700978
   D40         -125.10226669
   D41         -151.71293486
   D42           81.85527896
   D43         -140.34473214
   D44         -146.99146346
   D45          -28.50011356
   D46           98.31752913
   D47          -18.56563668
   D48          121.56087125
   D49         -122.08824997
   D50           58.59946054
   D51          -59.75858465

 1 2 1.5 3 1.5 4 1.0
 2 5 1.5 6 1.0
 3 7 1.5 8 1.0
 4 9 2.0
 5 10 1.0 11 1.5
 6 12 1.0 13 1.0 14 1.0
 7 11 1.5 15 1.0
 8
 9 16 1.0
 10
 11 17 1.0
 12 18 1.0 19 1.0 20 1.0
 13
 14
 15 21 1.0 22 1.5
 16 18 1.5 23 1.5
 17
 18 24 1.5
 19
 20
 21
 22 25 1.0 26 2.0
 23 27 1.5 28 1.0
 24 29 1.0 30 1.5
 25 31 1.0 32 1.0 33 1.0
 26
 27 30 1.5 34 1.0
 28
 29
 30 35 1.0
 31
 32
 33
 34 36 1.0 37 1.5
 35
 36
 37 38 1.0 39 2.0
 38 40 1.0 41 1.0 42 1.0
 39
 40
 41
 42
 43 44 1.0 45 1.0 47 1.0 48 1.0
 44 51 1.0 52 1.0
 45 46 1.0 49 1.0 50 1.0
 46 53 1.0 54 1.0
 47
 48
 49
 50
 51
 52
 53
 54
